# Supplementary material for: TOMATOMICS: A Web Database for Integrated Omics Information in Tomato
Source: Plant Cell Physiol. 2017 Jan 6;58(1):e8. doi: 10.1093/pcp/pcw207 (PMC5444566; doi:10.1093/pcp/pcw207)
Supplement: Supplementary Data [file pcw207_Supp.zip]

Archive with 3 entries (3 files):
- suppl_data/pcp-2016-e-00418-File008.xlsx
- suppl_data/pcp-2016-e-00418-File009.pdf
- suppl_data/Thumbs.db
