# Supplementary material for: TOMATOMICS: A Web Database for Integrated Omics Information in Tomato
Source: Plant Cell Physiol. 2017 Jan 6;58(1):e8. doi: 10.1093/pcp/pcw207 (PMC5444566; doi:10.1093/pcp/pcw207)
Supplement: Supplementary Data [file pcw207_Supp.zip › suppl_data/pcp-2016-e-00418-File008.xlsx]

## Sheet: Table_S1
Supplementary Table S1. Summary statistics of preprocessing and mapping for the RNA-seq reads.
Organ	Accession	Cultivar	Raw reads			Preprocessed reads			Mapped reads
			Number of reads	Total length		Number of reads	Total length		Number of reads	Mapped rate (%)
Leaf	SRR404309	Heinz 1706	11220678	538592544		11150786	531703453		10676315	95.745
	SRR404310	Heinz 1706	10969265	526524720		10883607	519280287		10448360	96.0009
Root	SRR404311	Heinz 1706	10657563	522220587		10599217	516380756		10146772	95.7313
	SRR404312	Heinz 1706	10650553	521877097		10575414	514808280		10144049	95.9211
Flower	SRR404313	Heinz 1706	10761639	516558672		10700338	510827687		10382386	97.0286
	SRR404314	Heinz 1706	10433160	500791680		10354803	494111982		10064391	97.1954
Flower bud	SRR404315	Heinz 1706	12988759	623460432		12911261	616053767		12110575	93.7985
	SRR404316	Heinz 1706	12711669	610160112		12615307	601517077		11855730	93.9789
1cm immature green fruit	SRR404317	Heinz 1706	9158268	448755132		9103570	443530203		8806193	96.7334
	SRR404318	Heinz 1706	9572645	469059605		9499979	462710753		9207150	96.9176
2cm immature green fruit	SRR404319	Heinz 1706	7864754	385372946		7818446	380702333		7442446	95.1909
	SRR404320	Heinz 1706	9252491	453372059		9178634	443876462		8704469	94.834
3cm immature green fruit	SRR404321	Heinz 1706	11791752	577795848		11719674	570877254		11198438	95.5525
	SRR404322	Heinz 1706	11772391	576847159		11678981	568417507		11130580	95.3044
mature green fruit	SRR404324	Heinz 1706	8423857	404345136		8345814	396733787		7849497	94.0531
	SRR404325	Heinz 1706	10214504	490296192		10110836	480377806		9542396	94.3779
Breaker fruit	SRR404326	Heinz 1706	11534326	553647648		11463663	547115748		11116762	96.9739
	SRR404327	Heinz 1706	11111053	533330544		11024401	525921257		10702585	97.0809
Fruit 10d after breaker	SRR404328	Heinz 1706	14085509	676104432		13994947	667919751		13584822	97.0695
	SRR404329	Heinz 1706	13515035	648721680		13402366	639429142		13028966	97.2139
Flower bud, 2d before anthesis	SRR988278	Micro-Tom	16106362	1626742562		15870432	1554063099		14815735	93.3543
	SRR988418	Micro-Tom	14163945	1430558445		13957370	1365061247		12878529	92.2705
	SRR988529	Micro-Tom	16871991	1704071091		16613801	1623968348		15390767	92.6384
Flower at anthesis	SRR988530	Micro-Tom	13021915	1315213415		12807544	1249445768		12007791	93.7556
	SRR988531	Micro-Tom	19519186	1971437786		19190074	1871749195		18000452	93.8008
	SRR988532	Micro-Tom	12995011	1312496111		12780737	1246196276		12031743	94.1397
Flower, 4d after anthesis	SRR988533	Micro-Tom	17440851	1761525951		17132071	1668783001		16139365	94.2056
	SRR988534	Micro-Tom	17166147	1733780847		16870299	1645075304		15933209	94.4453
	SRR988535	Micro-Tom	16466855	1663152355		16198036	1579659053		15282093	94.3453

## Sheet: Table_S2
Supplementary Table S2. The 415 loci and transcripts within the loci newly identified in this study (TMCS v1.2.1).
Locus ID	Transcript ID	Best hit sequence in a blastp search against NCBI non-redundant protein database
		Accession Num.	% Identity	E-value	Bit score	Subject title
TMCS00g1000410	TMCS00g1000410-01	ACN78973.1	77.88	7e-54	192	copia-type polyprotein [Glycine max]
TMCS00g1004370	TMCS00g1004370-01	No hit
TMCS00g1004980	TMCS00g1004980-01	No hit
TMCS00g1005480	TMCS00g1005480-01	XP_004253479.1	99.05	2e-153	444	PREDICTED: uncharacterized protein LOC101257649 [Solanum lycopersicum]
TMCS00g1005950	TMCS00g1005950-01	KZV44850.1	42.72	4e-08	57.8	hypothetical protein F511_17027 [Dorcoceras hygrometricum]
TMCS00g1005960	TMCS00g1005960-01	XP_010323521.1	94.07	4e-72	229	PREDICTED: uncharacterized protein LOC104648285 [Solanum lycopersicum]
TMCS00g1005970	TMCS00g1005970-01	XP_010319998.1	86.05	1e-70	229	PREDICTED: uncharacterized protein LOC101257004 [Solanum lycopersicum]
TMCS01g1002910	TMCS01g1002910-01	No hit
TMCS01g1003850	TMCS01g1003850-01	XP_015166688.1	49.14	1e-23	105	PREDICTED: uncharacterized protein LOC107061617 [Solanum tuberosum]
	TMCS01g1003850-02	XP_015166688.1	49.14	1e-23	105	PREDICTED: uncharacterized protein LOC107061617 [Solanum tuberosum]
TMCS01g1003940	TMCS01g1003940-01	XP_004228960.1	100	0	655	PREDICTED: beta-amyrin 28-oxidase-like [Solanum lycopersicum]
TMCS01g1009440	TMCS01g1009440-01	XP_010326086.1	100	1e-80	245	PREDICTED: MADS-box protein SOC1 [Solanum lycopersicum]
TMCS01g1014520	TMCS01g1014520-01	XP_004230585.1	100	0	776	PREDICTED: probable serine/threonine-protein kinase NAK isoform X1 [Solanum lycopersicum]
	TMCS01g1014520-02	XP_010315140.1	99.56	2e-162	464	PREDICTED: putative L-type lectin-domain containing receptor kinase II.2 isoform X2 [Solanum lycopersicum]
TMCS01g1018040	TMCS01g1018040-01	NP_001303860.1	100	3e-128	370	pectin methylesterase inhibitor precursor [Solanum lycopersicum]
TMCS01g1021810	TMCS01g1021810-01	XP_015064613.1	59.26	4e-27	112	PREDICTED: uncharacterized protein LOC107009793 [Solanum pennellii]
TMCS01g1023980	TMCS01g1023980-01	XP_010320918.1	100	6e-80	251	PREDICTED: uncharacterized protein LOC104647324 isoform X3 [Solanum lycopersicum]
TMCS01g1025420	TMCS01g1025420-01	XP_015169764.1	86.86	2e-69	217	PREDICTED: non-specific lipid-transfer protein B-like [Solanum tuberosum]
TMCS01g1027690	TMCS01g1027690-01	XP_010326198.1	100	8e-38	144	PREDICTED: uncharacterized protein LOC101260280 isoform X2 [Solanum lycopersicum]
TMCS01g1027880	TMCS01g1027880-01	XP_010326469.1	100	4e-91	295	PREDICTED: U-box domain-containing protein 33 isoform X2 [Solanum lycopersicum]
TMCS01g1030580	TMCS01g1030580-01	XP_004230361.1	100	0	1626	PREDICTED: uncharacterized protein LOC101264979 [Solanum lycopersicum]
TMCS01g1031580	TMCS01g1031580-01	XP_015086819.1	98.99	4e-64	202	PREDICTED: uncharacterized protein LOC107029888 [Solanum pennellii]
TMCS01g1034900	TMCS01g1034900-01	XP_015072334.1	93.22	4e-113	332	PREDICTED: protein P54-like [Solanum pennellii]
TMCS01g1034910	TMCS01g1034910-01	No hit
TMCS01g1034920	TMCS01g1034920-01	No hit
TMCS01g1034930	TMCS01g1034930-01	XP_010317437.1	82.86	6e-48	172	PREDICTED: uncharacterized protein LOC104644328 [Solanum lycopersicum]
TMCS01g1034940	TMCS01g1034940-01	No hit
TMCS01g1034950	TMCS01g1034950-01	No hit
TMCS01g1034960	TMCS01g1034960-01	XP_009609878.1	53.49	2e-22	100	PREDICTED: uncharacterized protein LOC104103663, partial [Nicotiana tomentosiformis]
TMCS01g1034970	TMCS01g1034970-01	XP_009757350.1	83.7	2e-44	159	PREDICTED: uncharacterized protein LOC104210211 [Nicotiana sylvestris]
TMCS01g1034980	TMCS01g1034980-01	XP_010315834.1	71.05	3e-06	53.9	PREDICTED: octapeptide-repeat protein T2-like [Solanum lycopersicum]
TMCS01g1034990	TMCS01g1034990-01	No hit
TMCS01g1035000	TMCS01g1035000-01	XP_015084188.1	60	6e-10	64.7	PREDICTED: proline-rich receptor-like protein kinase PERK8 [Solanum pennellii]
TMCS01g1035010	TMCS01g1035010-01	XP_004243132.1	92.25	1e-86	282	PREDICTED: uncharacterized protein LOC101257086 [Solanum lycopersicum]
TMCS01g1035020	TMCS01g1035020-01	XP_004245631.1	58.54	3e-78	255	PREDICTED: uncharacterized protein LOC101265850 [Solanum lycopersicum]
TMCS01g1035030	TMCS01g1035030-01	XP_015159546.1	60.98	1e-43	163	PREDICTED: uncharacterized protein LOC107057682 [Solanum tuberosum]
TMCS01g1035040	TMCS01g1035040-01	XP_004228974.1	100	4e-70	217	PREDICTED: uncharacterized protein LOC101243924 [Solanum lycopersicum]
TMCS01g1035050	TMCS01g1035050-01	XP_015054930.1	92.98	1e-67	227	PREDICTED: protein FAR-RED IMPAIRED RESPONSE 1-like [Solanum pennellii]
TMCS01g1035060	TMCS01g1035060-01	XP_016575605.1	76.79	2e-45	157	PREDICTED: uncharacterized mitochondrial protein AtMg00820-like [Capsicum annuum]
TMCS01g1035070	TMCS01g1035070-01	DAA64719.1	77.22	9e-87	273	TPA_exp: S-locus F-box protein 8 [Solanum pennellii]
TMCS01g1035080	TMCS01g1035080-01	XP_004228823.1	96.09	8e-78	247	PREDICTED: uncharacterized protein LOC101267924 [Solanum lycopersicum]
TMCS01g1035090	TMCS01g1035090-01	XP_009763600.1	69.82	2e-73	237	PREDICTED: uncharacterized protein LOC104215486 [Nicotiana sylvestris]
TMCS01g1035100	TMCS01g1035100-01	XP_004245631.1	58.59	6e-30	122	PREDICTED: uncharacterized protein LOC101265850 [Solanum lycopersicum]
TMCS01g1035110	TMCS01g1035110-01	No hit
TMCS01g1035120	TMCS01g1035120-01	XP_015084155.1	93.52	2e-61	214	PREDICTED: uncharacterized protein LOC107027517 [Solanum pennellii]
TMCS01g1035130	TMCS01g1035130-01	No hit
TMCS01g1035140	TMCS01g1035140-01	XP_010320918.1	100	2e-119	353	PREDICTED: uncharacterized protein LOC104647324 isoform X3 [Solanum lycopersicum]
TMCS01g1035150	TMCS01g1035150-01	XP_004229291.1	100	3e-143	439	PREDICTED: SNF2 domain-containing protein CLASSY 4-like [Solanum lycopersicum]
TMCS01g1035160	TMCS01g1035160-01	XP_010325231.1	100	6e-62	199	PREDICTED: F-box/FBD/LRR-repeat protein At5g56420-like [Solanum lycopersicum]
TMCS01g1035170	TMCS01g1035170-01	XP_015078408.1	75.54	1e-62	211	PREDICTED: uncharacterized protein LOC107022255 [Solanum pennellii]
TMCS01g1035180	TMCS01g1035180-01	XP_004229822.1	100	4e-101	300	PREDICTED: probable calcium-binding protein CML10 [Solanum lycopersicum]
TMCS01g1035190	TMCS01g1035190-01	No hit
TMCS01g1035200	TMCS01g1035200-01	XP_010313285.1	100	2e-84	255	PREDICTED: RING-H2 finger protein ATL18 [Solanum lycopersicum]
TMCS01g1035210	TMCS01g1035210-01	XP_015071866.1	92.58	1e-148	434	PREDICTED: periaxin-like [Solanum pennellii]
TMCS01g1035220	TMCS01g1035220-01	XP_011627877.1	93.65	5e-33	131	PREDICTED: oligopeptide transporter 4 isoform X2 [Amborella trichopoda]
TMCS01g1035230	TMCS01g1035230-01	XP_015159959.1	73.37	2e-77	256	PREDICTED: uncharacterized protein LOC102602927 [Solanum tuberosum]
TMCS01g1035240	TMCS01g1035240-01	XP_010315308.1	100	2e-134	387	PREDICTED: uncharacterized protein LOC104645423 [Solanum lycopersicum]
TMCS02g1001610	TMCS02g1001610-01	XP_010315678.1	100	0	851	PREDICTED: uncharacterized protein LOC104645548 isoform X4 [Solanum lycopersicum]
	TMCS02g1001610-02	XP_010315680.1	100	0	782	PREDICTED: uncharacterized protein LOC104645548 isoform X6 [Solanum lycopersicum]
TMCS02g1002370	TMCS02g1002370-01	No hit
TMCS02g1002740	TMCS02g1002740-01	XP_004233498.1	100	2e-74	228	PREDICTED: COX assembly mitochondrial protein homolog isoform X1 [Solanum lycopersicum]
TMCS02g1002830	TMCS02g1002830-01	No hit
TMCS02g1004000	TMCS02g1004000-01	No hit
TMCS02g1005520	TMCS02g1005520-01	XP_004233049.1	100	0	516	PREDICTED: dihydroorotase, mitochondrial isoform X2 [Solanum lycopersicum]
TMCS02g1005530	TMCS02g1005530-01	XP_010316846.1	91.54	7e-79	248	PREDICTED: dihydroorotase, mitochondrial isoform X3 [Solanum lycopersicum]
TMCS02g1009020	TMCS02g1009020-01	XP_004233745.1	100	4e-80	243	PREDICTED: protein IQ-DOMAIN 1 [Solanum lycopersicum]
TMCS02g1013410	TMCS02g1013410-01	XP_010315951.1	100	6e-94	280	PREDICTED: uncharacterized protein LOC101258017 isoform X1 [Solanum lycopersicum]
	TMCS02g1013410-02	XP_010315951.1	100	6e-94	280	PREDICTED: uncharacterized protein LOC101258017 isoform X1 [Solanum lycopersicum]
TMCS02g1014990	TMCS02g1014990-01	XP_010315628.1	100	0	617	PREDICTED: zinc finger BED domain-containing protein RICESLEEPER 2-like [Solanum lycopersicum]
	TMCS02g1014990-02	XP_010315628.1	100	9e-175	496	PREDICTED: zinc finger BED domain-containing protein RICESLEEPER 2-like [Solanum lycopersicum]
TMCS02g1016000	TMCS02g1016000-01	No hit
	TMCS02g1016000-02	No hit
	TMCS02g1016000-03	No hit
TMCS02g1016030	TMCS02g1016030-01	XP_015161771.1	89.81	3e-64	202	PREDICTED: uncharacterized protein LOC107059589 [Solanum tuberosum]
	TMCS02g1016030-02	XP_015078153.1	93.48	7e-55	186	PREDICTED: uncharacterized protein LOC107021956 [Solanum pennellii]
TMCS02g1018210	TMCS02g1018210-01	XP_004233312.1	100	3e-111	333	PREDICTED: alpha/beta hydrolase domain-containing protein 17B [Solanum lycopersicum]
TMCS02g1019950	TMCS02g1019950-01	No hit
TMCS02g1021770	TMCS02g1021770-01	XP_004232776.1	100	0	1302	PREDICTED: 25S rRNA (cytosine-C(5))-methyltransferase nop2-like [Solanum lycopersicum]
TMCS02g1022730	TMCS02g1022730-01	XP_004232627.2	100	6e-170	494	PREDICTED: cationic amino acid transporter 5 [Solanum lycopersicum]
TMCS02g1028360	TMCS02g1028360-01	KYP69326.1	61.16	9e-43	155	Retrovirus-related Pol polyprotein from transposon TNT 1-94 [Cajanus cajan]
TMCS02g1028370	TMCS02g1028370-01	XP_010326482.1	65.52	1e-31	125	PREDICTED: DNA damage-inducible protein 1-like [Solanum lycopersicum]
TMCS02g1028380	TMCS02g1028380-01	KHN28193.1	69.94	1e-78	243	Retrovirus-related Pol polyprotein from transposon TNT 1-94, partial [Glycine soja]
TMCS02g1028390	TMCS02g1028390-01	XP_015170601.1	45.12	2e-07	56.2	PREDICTED: NF-kappa-B-activating protein-like [Solanum tuberosum]
TMCS02g1028400	TMCS02g1028400-01	No hit
TMCS02g1028410	TMCS02g1028410-01	XP_013658015.1	58.04	8e-38	147	PREDICTED: uncharacterized protein LOC106362703 [Brassica napus]
TMCS02g1028420	TMCS02g1028420-01	XP_015084421.1	72.6	0	568	PREDICTED: LOW QUALITY PROTEIN: retrovirus-related Pol polyprotein from transposon TNT 1-94 [Solanum pennellii]
TMCS02g1028430	TMCS02g1028430-01	No hit
TMCS02g1028440	TMCS02g1028440-01	XP_004233266.1	100	4e-108	318	PREDICTED: RING-H2 finger protein ATL73-like [Solanum lycopersicum]
TMCS02g1028450	TMCS02g1028450-01	No hit
TMCS02g1028460	TMCS02g1028460-01	XP_015158537.1	50.38	7e-28	115	PREDICTED: putative protein TPRXL [Solanum tuberosum]
TMCS02g1028470	TMCS02g1028470-01	XP_009593540.1	48.15	6e-25	111	PREDICTED: uncharacterized protein LOC104090193 [Nicotiana tomentosiformis]
TMCS02g1028480	TMCS02g1028480-01	XP_015169585.1	69.66	2e-26	110	PREDICTED: uncharacterized protein LOC107062900 [Solanum tuberosum]
TMCS02g1028490	TMCS02g1028490-01	XP_004233606.2	100	8e-144	427	PREDICTED: uncharacterized protein LOC101268838 [Solanum lycopersicum]
TMCS03g1000120	TMCS03g1000120-01	XP_016571793.1	72.82	7e-40	143	PREDICTED: uncharacterized protein LOC107869908 [Capsicum annuum]
TMCS03g1002620	TMCS03g1002620-01	XP_010317713.1	100	2e-74	229	PREDICTED: uncharacterized protein LOC104646174 [Solanum lycopersicum]
TMCS03g1004070	TMCS03g1004070-01	XP_016502069.1	78.42	3e-70	227	PREDICTED: uncharacterized protein LOC107820322 isoform X1 [Nicotiana tabacum]
TMCS03g1005160	TMCS03g1005160-01	XP_009605089.1	73.71	8e-91	287	PREDICTED: uncharacterized protein LOC104099716 [Nicotiana tomentosiformis]
	TMCS03g1005160-02	XP_010318091.1	100	7e-79	245	PREDICTED: uncharacterized protein LOC101245528 [Solanum lycopersicum]
	TMCS03g1005160-03	No hit
TMCS03g1005520	TMCS03g1005520-01	No hit
TMCS03g1014160	TMCS03g1014160-01	XP_010318422.1	100	2e-45	164	PREDICTED: uncharacterized protein LOC101262193 isoform X3 [Solanum lycopersicum]
TMCS03g1015490	TMCS03g1015490-01	XP_004234209.1	100	7e-81	249	PREDICTED: probable membrane-associated kinase regulator 6 [Solanum lycopersicum]
TMCS03g1016060	TMCS03g1016060-01	XP_010317583.1	100	6e-55	177	PREDICTED: stamen-specific protein FIL1-like [Solanum lycopersicum]
TMCS03g1017880	TMCS03g1017880-01	XP_010317820.1	100	1e-85	265	PREDICTED: uncharacterized protein LOC101257444 [Solanum lycopersicum]
	TMCS03g1017880-02	XP_010317820.1	90.27	0	539	PREDICTED: uncharacterized protein LOC101257444 [Solanum lycopersicum]
TMCS03g1017890	TMCS03g1017890-01	XP_004234694.2	100	0	2470	PREDICTED: probable disease resistance protein At4g27220 [Solanum lycopersicum]
TMCS03g1018980	TMCS03g1018980-01	KGN47269.1	80.52	9e-32	124	hypothetical protein Csa_6G239680 [Cucumis sativus]
TMCS03g1019880	TMCS03g1019880-01	XP_010318124.1	100	7e-83	260	PREDICTED: uncharacterized protein LOC101261594 [Solanum lycopersicum]
	TMCS03g1019880-02	XP_010318124.1	89.47	4e-82	258	PREDICTED: uncharacterized protein LOC101261594 [Solanum lycopersicum]
TMCS03g1020150	TMCS03g1020150-01	XP_004235016.1	100	5e-69	214	PREDICTED: 60S acidic ribosomal protein P1-like [Solanum lycopersicum]
TMCS03g1027970	TMCS03g1027970-01	XP_009631852.1	80.58	1e-47	159	PREDICTED: uncharacterized protein LOC104121539 [Nicotiana tomentosiformis]
	TMCS03g1027970-02	XP_009631852.1	80.58	1e-47	159	PREDICTED: uncharacterized protein LOC104121539 [Nicotiana tomentosiformis]
TMCS03g1028010	TMCS03g1028010-01	No hit
TMCS03g1028530	TMCS03g1028530-01	XP_006362675.1	88.89	2e-80	248	PREDICTED: uncharacterized protein LOC102578608 [Solanum tuberosum]
TMCS03g1028540	TMCS03g1028540-01	CDP01750.1	42.76	7e-22	95.5	unnamed protein product [Coffea canephora]
TMCS03g1028550	TMCS03g1028550-01	XP_010326108.1	83.33	2e-122	379	PREDICTED: uncharacterized protein LOC104649108 [Solanum lycopersicum]
TMCS03g1028560	TMCS03g1028560-01	XP_016434382.1	69.93	4e-72	227	PREDICTED: uncharacterized mitochondrial protein AtMg00810-like [Nicotiana tabacum]
TMCS03g1028570	TMCS03g1028570-01	XP_010324120.1	68	1e-52	175	PREDICTED: uncharacterized protein LOC104648500 [Solanum lycopersicum]
TMCS03g1028580	TMCS03g1028580-01	KZV23775.1	55.04	2e-45	158	Cysteine-rich RLK (receptor-like protein kinase) 8 [Dorcoceras hygrometricum]
TMCS03g1028590	TMCS03g1028590-01	No hit
TMCS03g1028600	TMCS03g1028600-01	XP_015164024.1	71.03	4e-64	223	PREDICTED: uncharacterized protein LOC107060539 [Solanum tuberosum]
TMCS03g1028610	TMCS03g1028610-01	XP_009767209.1	53.15	1e-28	116	PREDICTED: uncharacterized protein LOC104218420 [Nicotiana sylvestris]
TMCS03g1028620	TMCS03g1028620-01	ADU56213.1	90.09	4e-47	165	gag-pol polyprotein [Solanum lycopersicum]
TMCS03g1028630	TMCS03g1028630-01	XP_007204129.1	59.78	3e-27	115	hypothetical protein PRUPE_ppa023394mg, partial [Prunus persica]
TMCS03g1028640	TMCS03g1028640-01	XP_015054869.1	90.87	3e-125	392	PREDICTED: uncharacterized protein LOC107001264 [Solanum pennellii]
TMCS03g1028650	TMCS03g1028650-01	XP_006360722.2	72.28	4e-46	164	PREDICTED: uncharacterized protein LOC102582346 [Solanum tuberosum]
TMCS03g1028660	TMCS03g1028660-01	No hit
TMCS03g1028670	TMCS03g1028670-01	No hit
TMCS03g1028680	TMCS03g1028680-01	No hit
TMCS03g1028690	TMCS03g1028690-01	XP_015068321.1	90.87	2e-128	384	PREDICTED: cytochrome P450 89A2-like [Solanum pennellii]
TMCS03g1028700	TMCS03g1028700-01	XP_015068321.1	94.02	4e-121	364	PREDICTED: cytochrome P450 89A2-like [Solanum pennellii]
TMCS03g1028710	TMCS03g1028710-01	No hit
TMCS03g1028720	TMCS03g1028720-01	XP_015060102.1	91.04	4e-82	269	PREDICTED: uncharacterized protein LOC107005976 [Solanum pennellii]
TMCS03g1028730	TMCS03g1028730-01	XP_015075369.1	63.79	8e-46	162	PREDICTED: uncharacterized mitochondrial protein AtMg00810-like [Solanum pennellii]
TMCS03g1028740	TMCS03g1028740-01	XP_010318896.1	100	8e-100	295	PREDICTED: histone deacetylase HDT1-like [Solanum lycopersicum]
TMCS03g1028750	TMCS03g1028750-01	XP_010319086.1	86.24	1e-61	200	PREDICTED: uncharacterized protein LOC104646636 [Solanum lycopersicum]
TMCS03g1028760	TMCS03g1028760-01	XP_010318471.1	100	4e-86	259	PREDICTED: uncharacterized protein LOC104646524 [Solanum lycopersicum]
TMCS04g1000200	TMCS04g1000200-01	XP_004237048.1	100	7e-120	348	PREDICTED: uncharacterized protein LOC101249814 [Solanum lycopersicum]
TMCS04g1000800	TMCS04g1000800-01	XP_004237027.1	100	1e-103	305	PREDICTED: kirola-like [Solanum lycopersicum]
TMCS04g1005110	TMCS04g1005110-01	XP_015068696.1	86.82	2e-66	218	PREDICTED: uncharacterized protein LOC107013253 [Solanum pennellii]
TMCS04g1005440	TMCS04g1005440-01	No hit
TMCS04g1007050	TMCS04g1007050-01	XP_015071727.1	97.37	0	620	PREDICTED: premnaspirodiene oxygenase-like [Solanum pennellii]
	TMCS04g1007050-02	XP_015168285.1	94.02	2e-127	369	PREDICTED: premnaspirodiene oxygenase-like [Solanum tuberosum]
TMCS04g1008390	TMCS04g1008390-01	XP_009586797.1	68.31	7e-47	160	PREDICTED: classical arabinogalactan protein 25-like [Nicotiana tomentosiformis]
TMCS04g1011350	TMCS04g1011350-01	No hit
TMCS04g1015860	TMCS04g1015860-01	XP_015160869.1	45.1	1e-116	371	PREDICTED: uncharacterized protein LOC107059016 [Solanum tuberosum]
	TMCS04g1015860-02	XP_010319574.1	100	3e-120	349	PREDICTED: uncharacterized protein LOC104646814 [Solanum lycopersicum]
TMCS04g1020370	TMCS04g1020370-01	XP_004238052.1	98.57	2e-41	144	PREDICTED: ergosterol biosynthetic protein 28 [Solanum lycopersicum]
TMCS04g1020520	TMCS04g1020520-01	XP_010320293.1	100	4e-66	214	PREDICTED: uncharacterized protein LOC104647172 [Solanum lycopersicum]
TMCS04g1022160	TMCS04g1022160-01	XP_016581966.1	38.4	6e-12	74.3	PREDICTED: proline-rich extensin-like protein EPR1 [Capsicum annuum]
TMCS04g1022990	TMCS04g1022990-01	XP_004237189.1	100	3e-98	314	PREDICTED: putative late blight resistance protein homolog R1B-17 [Solanum lycopersicum]
TMCS04g1023000	TMCS04g1023000-01	No hit
TMCS04g1023010	TMCS04g1023010-01	XP_015165392.1	88.79	7e-56	193	PREDICTED: zeatin O-xylosyltransferase-like [Solanum tuberosum]
TMCS04g1023020	TMCS04g1023020-01	No hit
TMCS04g1023030	TMCS04g1023030-01	No hit
TMCS04g1023040	TMCS04g1023040-01	KZV30699.1	62.92	6e-76	248	hypothetical protein F511_19492 [Dorcoceras hygrometricum]
TMCS04g1023050	TMCS04g1023050-01	XP_016544320.1	70.8	1e-95	298	PREDICTED: uncharacterized protein LOC107844406 [Capsicum annuum]
TMCS04g1023060	TMCS04g1023060-01	No hit
TMCS04g1023070	TMCS04g1023070-01	XP_015166980.1	88	9e-21	93.6	PREDICTED: uncharacterized protein LOC107061722 [Solanum tuberosum]
TMCS04g1023080	TMCS04g1023080-01	XP_006348217.1	95.83	2e-76	246	PREDICTED: cytochrome P450 CYP736A12-like [Solanum tuberosum]
TMCS04g1023090	TMCS04g1023090-01	XP_016505378.1	70.8	2e-49	171	PREDICTED: uncharacterized mitochondrial protein AtMg00810-like [Nicotiana tabacum]
TMCS04g1023100	TMCS04g1023100-01	XP_010319755.1	100	2e-104	308	PREDICTED: uncharacterized protein LOC104646950 [Solanum lycopersicum]
TMCS04g1023110	TMCS04g1023110-01	XP_010320004.1	100	6e-173	493	PREDICTED: uncharacterized serine-rich protein C215.13 [Solanum lycopersicum]
TMCS04g1023120	TMCS04g1023120-01	XP_009598509.1	76.19	2e-57	187	PREDICTED: RING-H2 finger protein ATL56-like [Nicotiana tomentosiformis]
TMCS05g1000430	TMCS05g1000430-01	XP_015076640.1	100	2e-108	325	PREDICTED: serine/threonine-protein kinase PBS1 [Solanum pennellii]
TMCS05g1002440	TMCS05g1002440-01	XP_004239442.2	100	6e-135	397	PREDICTED: uncharacterized protein LOC101255791 [Solanum lycopersicum]
TMCS05g1003090	TMCS05g1003090-01	XP_010320931.1	100	2e-84	254	PREDICTED: uncharacterized protein LOC104647327 [Solanum lycopersicum]
TMCS05g1003460	TMCS05g1003460-01	No hit
	TMCS05g1003460-02	XP_015084118.1	93.23	1e-169	484	PREDICTED: uncharacterized protein LOC107027472 [Solanum pennellii]
	TMCS05g1003460-03	No hit
	TMCS05g1003460-04	XP_015084118.1	94.89	4e-90	277	PREDICTED: uncharacterized protein LOC107027472 [Solanum pennellii]
	TMCS05g1003460-05	XP_015084118.1	94.89	4e-90	277	PREDICTED: uncharacterized protein LOC107027472 [Solanum pennellii]
TMCS05g1004140	TMCS05g1004140-01	No hit
	TMCS05g1004140-02	No hit
TMCS05g1004290	TMCS05g1004290-01	No hit
TMCS05g1005000	TMCS05g1005000-01	No hit
TMCS05g1007540	TMCS05g1007540-01	XP_009606475.1	53.85	3e-36	138	PREDICTED: uncharacterized protein LOC104100834 [Nicotiana tomentosiformis]
TMCS05g1008100	TMCS05g1008100-01	XP_010321410.1	100	5e-66	206	PREDICTED: uncharacterized protein LOC104647566 [Solanum lycopersicum]
TMCS05g1008260	TMCS05g1008260-01	XP_004239846.1	100	0	2049	PREDICTED: probable UDP-N-acetylglucosamine--peptide N-acetylglucosaminyltransferase SEC isoform X1 [Solanum lycopersicum]
	TMCS05g1008260-02	XP_004239846.1	100	0	2049	PREDICTED: probable UDP-N-acetylglucosamine--peptide N-acetylglucosaminyltransferase SEC isoform X1 [Solanum lycopersicum]
	TMCS05g1008260-03	XP_004239846.1	100	0	1496	PREDICTED: probable UDP-N-acetylglucosamine--peptide N-acetylglucosaminyltransferase SEC isoform X1 [Solanum lycopersicum]
	TMCS05g1008260-04	XP_004239846.1	100	1e-109	347	PREDICTED: probable UDP-N-acetylglucosamine--peptide N-acetylglucosaminyltransferase SEC isoform X1 [Solanum lycopersicum]
	TMCS05g1008260-05	XP_004239846.1	99.53	0	866	PREDICTED: probable UDP-N-acetylglucosamine--peptide N-acetylglucosaminyltransferase SEC isoform X1 [Solanum lycopersicum]
TMCS05g1008380	TMCS05g1008380-01	XP_015075162.1	100	6e-88	276	PREDICTED: glutamate decarboxylase-like [Solanum pennellii]
TMCS05g1010010	TMCS05g1010010-01	XP_004238715.1	100	3e-81	246	PREDICTED: uncharacterized protein At4g28440-like [Solanum lycopersicum]
TMCS05g1010900	TMCS05g1010900-01	XP_004238850.1	100	7e-67	209	PREDICTED: myb-related protein Hv1 [Solanum lycopersicum]
TMCS05g1014380	TMCS05g1014380-01	No hit
TMCS05g1015300	TMCS05g1015300-01	No hit
TMCS05g1015790	TMCS05g1015790-01	No hit
TMCS05g1016170	TMCS05g1016170-01	XP_015068889.1	76.67	3e-135	397	PREDICTED: reticulocyte-binding protein 2 homolog a-like [Solanum pennellii]
TMCS05g1017370	TMCS05g1017370-01	XP_016457118.1	50.6	2e-15	87.4	PREDICTED: extensin-1-like [Nicotiana tabacum]
	TMCS05g1017370-02	XP_010321454.1	98.64	4e-123	364	PREDICTED: extensin-2-like [Solanum lycopersicum]
TMCS05g1017600	TMCS05g1017600-01	XP_004239930.1	100	0	1130	PREDICTED: uncharacterized protein DDB_G0274915 [Solanum lycopersicum]
TMCS05g1018700	TMCS05g1018700-01	XP_004239734.1	100	9e-65	203	PREDICTED: uncharacterized protein LOC101247619 [Solanum lycopersicum]
TMCS05g1019460	TMCS05g1019460-01	XP_009591497.1	60.26	6e-19	85.9	PREDICTED: uncharacterized protein LOC104088513 [Nicotiana tomentosiformis]
TMCS05g1019470	TMCS05g1019470-01	No hit
TMCS05g1019480	TMCS05g1019480-01	XP_016497203.1	39.32	9e-12	70.9	PREDICTED: adenylate isopentenyltransferase-like [Nicotiana tabacum]
TMCS05g1019490	TMCS05g1019490-01	XP_004239003.1	100	9e-118	343	PREDICTED: basic leucine zipper 43 [Solanum lycopersicum]
TMCS05g1019500	TMCS05g1019500-01	No hit
TMCS05g1019510	TMCS05g1019510-01	XP_006341756.1	89.52	1e-70	232	PREDICTED: pentatricopeptide repeat-containing protein At3g04130, mitochondrial [Solanum tuberosum]
TMCS05g1019520	TMCS05g1019520-01	XP_015060512.1	72.73	1e-07	55.8	PREDICTED: LOW QUALITY PROTEIN: mitochondrial import inner membrane translocase subunit TIM14-2-like [Solanum pennellii]
TMCS05g1019530	TMCS05g1019530-01	XP_015076340.1	86.4	9e-71	232	PREDICTED: uncharacterized protein LOC107020473 [Solanum pennellii]
TMCS05g1019540	TMCS05g1019540-01	XP_010321255.1	100	6e-35	128	PREDICTED: uncharacterized protein LOC104647526 [Solanum lycopersicum]
TMCS05g1019550	TMCS05g1019550-01	XP_010324090.1	41.18	4e-26	111	PREDICTED: pollen-specific leucine-rich repeat extensin-like protein 2 [Solanum lycopersicum]
TMCS05g1019560	TMCS05g1019560-01	XP_004243132.1	77.08	1e-101	325	PREDICTED: uncharacterized protein LOC101257086 [Solanum lycopersicum]
TMCS05g1019570	TMCS05g1019570-01	XP_015064694.1	87.06	2e-28	119	PREDICTED: uncharacterized protein LOC107009904 [Solanum pennellii]
TMCS05g1019580	TMCS05g1019580-01	XP_015087183.1	66.23	2e-19	92.4	PREDICTED: uncharacterized protein LOC107030413 [Solanum pennellii]
TMCS05g1019590	TMCS05g1019590-01	XP_004240024.1	100	5e-84	254	PREDICTED: uncharacterized protein LOC101257471 [Solanum lycopersicum]
TMCS05g1019600	TMCS05g1019600-01	XP_004240247.1	100	2e-62	206	PREDICTED: F-box protein At5g07610-like [Solanum lycopersicum]
TMCS06g1001550	TMCS06g1001550-01	XP_015077165.1	100	4e-63	211	PREDICTED: probable polygalacturonase [Solanum pennellii]
TMCS06g1001640	TMCS06g1001640-01	No hit
TMCS06g1003900	TMCS06g1003900-01	XP_010322194.1	100	9e-104	306	PREDICTED: uncharacterized protein LOC101267028 isoform X2 [Solanum lycopersicum]
	TMCS06g1003900-02	XP_010322195.1	100	3e-102	303	PREDICTED: uncharacterized protein LOC101267028 isoform X3 [Solanum lycopersicum]
TMCS06g1008800	TMCS06g1008800-01	XP_010322513.1	100	7e-96	313	PREDICTED: uncharacterized protein LOC101249932 [Solanum lycopersicum]
TMCS06g1009460	TMCS06g1009460-01	XP_010322964.1	98.06	1e-68	214	PREDICTED: rhodanese-like domain-containing protein 19, mitochondrial, partial [Solanum lycopersicum]
TMCS06g1009930	TMCS06g1009930-01	XP_010322418.1	100	3e-63	199	PREDICTED: cyclin-dependent protein kinase inhibitor SMR2-like [Solanum lycopersicum]
	TMCS06g1009930-02	XP_010322418.1	100	1e-63	201	PREDICTED: cyclin-dependent protein kinase inhibitor SMR2-like [Solanum lycopersicum]
TMCS06g1012570	TMCS06g1012570-01	XP_015162649.1	82.83	2e-48	174	PREDICTED: uncharacterized protein LOC107059986 [Solanum tuberosum]
	TMCS06g1012570-02	XP_015162649.1	82.83	2e-48	174	PREDICTED: uncharacterized protein LOC107059986 [Solanum tuberosum]
TMCS06g1013820	TMCS06g1013820-01	XP_010321896.1	100	1e-147	422	PREDICTED: coiled-coil domain-containing protein 93 isoform X3 [Solanum lycopersicum]
	TMCS06g1013820-02	XP_004240591.1	100	6e-179	505	PREDICTED: coiled-coil domain-containing protein 93 isoform X1 [Solanum lycopersicum]
TMCS06g1014390	TMCS06g1014390-01	XP_004240758.1	100	2e-112	332	PREDICTED: cytochrome P450 71D7-like [Solanum lycopersicum]
TMCS06g1015940	TMCS06g1015940-01	XP_004240934.1	100	5e-84	254	PREDICTED: uncharacterized protein LOC101251590 [Solanum lycopersicum]
TMCS06g1017670	TMCS06g1017670-01	XP_004241086.1	54.41	5e-36	141	PREDICTED: uncharacterized protein LOC101248883 [Solanum lycopersicum]
TMCS06g1019710	TMCS06g1019710-01	No hit
TMCS06g1020060	TMCS06g1020060-01	XP_004242182.2	100	9e-92	279	PREDICTED: uncharacterized protein LOC101261242 [Solanum lycopersicum]
TMCS06g1020320	TMCS06g1020320-01	No hit
TMCS06g1022970	TMCS06g1022970-01	XP_004242477.1	100	0	654	PREDICTED: trans-cinnamate 4-monooxygenase-like [Solanum lycopersicum]
TMCS06g1022980	TMCS06g1022980-01	XP_004242478.1	100	0	630	PREDICTED: trans-cinnamate 4-monooxygenase [Solanum lycopersicum]
TMCS06g1023970	TMCS06g1023970-01	XP_004240344.1	100	0	588	PREDICTED: receptor-like protein kinase HERK 1 [Solanum lycopersicum]
TMCS06g1023980	TMCS06g1023980-01	XP_010321790.1	89.43	2e-71	233	PREDICTED: pentatricopeptide repeat-containing protein At1g62930, chloroplastic-like isoform X2 [Solanum lycopersicum]
TMCS06g1023990	TMCS06g1023990-01	XP_015084089.1	92.62	2e-78	243	PREDICTED: uncharacterized protein LOC107027433 [Solanum pennellii]
TMCS06g1024000	TMCS06g1024000-01	XP_015064772.1	87.69	4e-75	236	PREDICTED: uncharacterized protein LOC107010006 [Solanum pennellii]
TMCS06g1024010	TMCS06g1024010-01	No hit
TMCS06g1024020	TMCS06g1024020-01	XP_010322551.1	100	4e-177	500	PREDICTED: uncharacterized protein LOC104648036 [Solanum lycopersicum]
TMCS06g1024030	TMCS06g1024030-01	EYU37640.1	57.8	5e-44	154	hypothetical protein MIMGU_mgv1a020991mg [Erythranthe guttata]
TMCS06g1024040	TMCS06g1024040-01	No hit
TMCS06g1024040	TMCS06g1024040-02	No hit
TMCS06g1024050	TMCS06g1024050-01	XP_010322384.1	100	4e-63	200	PREDICTED: uncharacterized protein LOC104648008 [Solanum lycopersicum]
TMCS06g1024060	TMCS06g1024060-01	XP_004241248.2	100	2e-76	234	PREDICTED: zinc finger protein ZAT11-like [Solanum lycopersicum]
TMCS07g1000850	TMCS07g1000850-01	XP_004242688.1	100	3e-115	338	PREDICTED: CASP-like protein 2C1 [Solanum lycopersicum]
TMCS07g1001190	TMCS07g1001190-01	XP_004242737.1	99.72	0	744	PREDICTED: ubiquitin carboxyl-terminal hydrolase 22-like [Solanum lycopersicum]
TMCS07g1002170	TMCS07g1002170-01	XP_016505378.1	73.45	7e-51	175	PREDICTED: uncharacterized mitochondrial protein AtMg00810-like [Nicotiana tabacum]
	TMCS07g1002170-02	XP_010319755.1	71.03	3e-57	190	PREDICTED: uncharacterized protein LOC104646950 [Solanum lycopersicum]
TMCS07g1002230	TMCS07g1002230-01	XP_010323382.1	100	8e-85	256	PREDICTED: uncharacterized protein LOC104648188 [Solanum lycopersicum]
TMCS07g1002690	TMCS07g1002690-01	No hit
TMCS07g1003190	TMCS07g1003190-01	No hit
TMCS07g1004180	TMCS07g1004180-01	XP_015082402.1	100	8e-106	328	PREDICTED: uncharacterized protein At1g04910 isoform X2 [Solanum pennellii]
TMCS07g1004400	TMCS07g1004400-01	XP_004243689.1	99.68	0	635	PREDICTED: 3-oxoacyl-[acyl-carrier-protein] synthase II, chloroplastic-like [Solanum lycopersicum]
	TMCS07g1004400-02	XP_004243689.1	100	0	1121	PREDICTED: 3-oxoacyl-[acyl-carrier-protein] synthase II, chloroplastic-like [Solanum lycopersicum]
TMCS07g1005350	TMCS07g1005350-01	No hit
TMCS07g1008370	TMCS07g1008370-01	XP_010324382.1	100	2e-104	315	PREDICTED: uncharacterized protein LOC101263830 isoform X1 [Solanum lycopersicum]
TMCS07g1009860	TMCS07g1009860-01	XP_015080866.1	99.05	0	639	PREDICTED: uncharacterized protein LOC107024399 [Solanum pennellii]
TMCS07g1009870	TMCS07g1009870-01	XP_015080866.1	98.55	0	830	PREDICTED: uncharacterized protein LOC107024399 [Solanum pennellii]
TMCS07g1010220	TMCS07g1010220-01	No hit
TMCS07g1012560	TMCS07g1012560-01	XP_010319755.1	66.93	5e-43	151	PREDICTED: uncharacterized protein LOC104646950 [Solanum lycopersicum]
TMCS07g1014140	TMCS07g1014140-01	No hit
TMCS07g1017450	TMCS07g1017450-01	No hit
TMCS07g1017870	TMCS07g1017870-01	XP_004243248.1	100	0	1111	PREDICTED: G-type lectin S-receptor-like serine/threonine-protein kinase SD2-5 [Solanum lycopersicum]
TMCS07g1020510	TMCS07g1020510-01	No hit
TMCS07g1020520	TMCS07g1020520-01	No hit
TMCS07g1020530	TMCS07g1020530-01	XP_010323529.1	100	4e-137	394	PREDICTED: uncharacterized protein LOC104648295 [Solanum lycopersicum]
TMCS07g1020540	TMCS07g1020540-01	XP_015160509.1	80.37	4e-54	180	PREDICTED: uncharacterized protein LOC107058845 [Solanum tuberosum]
TMCS07g1020550	TMCS07g1020550-01	No hit
TMCS07g1020560	TMCS07g1020560-01	XP_010323447.1	100	6e-66	207	PREDICTED: uncharacterized protein LOC104648227 [Solanum lycopersicum]
TMCS07g1020570	TMCS07g1020570-01	XP_015081559.1	88.42	2e-161	463	PREDICTED: uncharacterized protein LOC107025286 [Solanum pennellii]
TMCS07g1020580	TMCS07g1020580-01	XP_004243936.1	100	0	943	PREDICTED: uncharacterized protein LOC101267038 [Solanum lycopersicum]
TMCS07g1020590	TMCS07g1020590-01	XP_016483391.1	63.3	2e-30	117	PREDICTED: uncharacterized protein LOC107804085 [Nicotiana tabacum]
TMCS07g1020600	TMCS07g1020600-01	XP_010323774.1	100	7e-69	217	PREDICTED: uncharacterized protein LOC104648389 [Solanum lycopersicum]
TMCS07g1020610	TMCS07g1020610-01	XP_010324416.1	100	2e-92	276	PREDICTED: uncharacterized protein LOC104648573 [Solanum lycopersicum]
TMCS07g1020620	TMCS07g1020620-01	No hit
TMCS07g1020630	TMCS07g1020630-01	XP_009631711.1	62.09	2e-51	175	PREDICTED: uncharacterized protein LOC104121422 [Nicotiana tomentosiformis]
TMCS07g1020640	TMCS07g1020640-01	XP_010324274.1	100	4e-73	229	PREDICTED: uncharacterized protein LOC104648547 [Solanum lycopersicum]
TMCS08g1000010	TMCS08g1000010-01	XP_016551014.1	80.6	3e-64	205	PREDICTED: uncharacterized protein LOC107850777 [Capsicum annuum]
TMCS08g1000650	TMCS08g1000650-01	XP_015085750.1	100	1e-66	208	PREDICTED: protein FAM32A-like [Solanum pennellii]
TMCS08g1003640	TMCS08g1003640-01	No hit
TMCS08g1003920	TMCS08g1003920-01	XP_004245034.1	99.34	3e-97	303	PREDICTED: polyadenylate-binding protein-interacting protein 7 [Solanum lycopersicum]
TMCS08g1004580	TMCS08g1004580-01	No hit
TMCS08g1005870	TMCS08g1005870-01	XP_006356607.1	89.39	6e-162	461	PREDICTED: uncharacterized protein LOC102605890 [Solanum tuberosum]
TMCS08g1007270	TMCS08g1007270-01	XP_015084470.1	89.92	1e-70	231	PREDICTED: premnaspirodiene oxygenase-like [Solanum pennellii]
TMCS08g1009740	TMCS08g1009740-01	XP_004246109.1	100	3e-82	254	PREDICTED: uncharacterized protein LOC101259065 [Solanum lycopersicum]
TMCS08g1009890	TMCS08g1009890-01	XP_015162622.1	45.19	1e-13	76.3	PREDICTED: BTB/POZ domain-containing protein POB1-like isoform X2 [Solanum tuberosum]
	TMCS08g1009890-02	XP_015162622.1	45.19	1e-13	76.3	PREDICTED: BTB/POZ domain-containing protein POB1-like isoform X2 [Solanum tuberosum]
	TMCS08g1009890-03	XP_015162622.1	45.19	1e-13	76.3	PREDICTED: BTB/POZ domain-containing protein POB1-like isoform X2 [Solanum tuberosum]
TMCS08g1011480	TMCS08g1011480-01	XP_004244514.1	100	6e-99	293	PREDICTED: uncharacterized protein LOC101248596 [Solanum lycopersicum]
TMCS08g1012530	TMCS08g1012530-01	XP_004244816.1	93.1	1e-71	232	PREDICTED: crocetin glucoside glucosyltransferase-like [Solanum lycopersicum]
	TMCS08g1012530-02	XP_004244816.1	100	2e-149	435	PREDICTED: crocetin glucoside glucosyltransferase-like [Solanum lycopersicum]
TMCS08g1013730	TMCS08g1013730-01	No hit
TMCS08g1014840	TMCS08g1014840-01	XP_010325234.1	97.18	3e-37	145	PREDICTED: uncharacterized protein LOC104648891 [Solanum lycopersicum]
TMCS08g1020610	TMCS08g1020610-01	XP_015084566.1	93.14	3e-60	200	PREDICTED: acetylajmalan esterase-like [Solanum pennellii]
TMCS08g1020620	TMCS08g1020620-01	XP_010324645.1	100	2e-69	216	PREDICTED: uncharacterized protein LOC104648617 [Solanum lycopersicum]
TMCS08g1020630	TMCS08g1020630-01	No hit
TMCS08g1020640	TMCS08g1020640-01	No hit
TMCS08g1020650	TMCS08g1020650-01	XP_015068640.1	64.29	6e-44	157	PREDICTED: uncharacterized mitochondrial protein AtMg00810-like [Solanum pennellii]
TMCS08g1020660	TMCS08g1020660-01	No hit
TMCS08g1020670	TMCS08g1020670-01	XP_015089781.1	75.51	1e-43	155	PREDICTED: uncharacterized protein LOC107032720 isoform X1 [Solanum pennellii]
TMCS08g1020680	TMCS08g1020680-01	No hit
TMCS08g1020690	TMCS08g1020690-01	XP_010325102.1	100	0	884	PREDICTED: myosin heavy chain kinase B-like [Solanum lycopersicum]
TMCS08g1020700	TMCS08g1020700-01	XP_009603360.1	68.97	3e-71	231	PREDICTED: uncharacterized protein LOC104098351 [Nicotiana tomentosiformis]
TMCS08g1020710	TMCS08g1020710-01	CAN80952.1	38.57	7e-08	57.8	hypothetical protein VITISV_032202 [Vitis vinifera]
TMCS08g1020720	TMCS08g1020720-01	ABI34306.1	71.43	1e-60	214	Polyprotein, putative [Solanum demissum]
TMCS08g1020730	TMCS08g1020730-01	XP_004246177.1	100	0	1404	PREDICTED: uncharacterized mitochondrial protein ymf11 [Solanum lycopersicum]
TMCS08g1020740	TMCS08g1020740-01	XP_010325417.1	100	6e-81	255	PREDICTED: uncharacterized protein LOC101263237 [Solanum lycopersicum]
TMCS08g1020750	TMCS08g1020750-01	XP_010325378.1	100	5e-109	322	PREDICTED: uncharacterized protein LOC104648943 [Solanum lycopersicum]
TMCS08g1020760	TMCS08g1020760-01	XP_016555749.1	64.47	9e-48	162	PREDICTED: uncharacterized protein LOC107855274 [Capsicum annuum]
TMCS09g1003450	TMCS09g1003450-01	No hit
TMCS09g1004670	TMCS09g1004670-01	ACN78973.1	64.77	5e-80	268	copia-type polyprotein [Glycine max]
	TMCS09g1004670-02	ACN78973.1	66.95	3e-92	304	copia-type polyprotein [Glycine max]
TMCS09g1004790	TMCS09g1004790-01	XP_016539355.1	65.45	5e-13	74.7	PREDICTED: fatty acid amide hydrolase-like isoform X2 [Capsicum annuum]
TMCS09g1004920	TMCS09g1004920-01	XP_004247273.1	63.46	1e-10	68.6	PREDICTED: uncharacterized protein LOC101249678 [Solanum lycopersicum]
TMCS09g1009480	TMCS09g1009480-01	XP_010326829.1	100	3e-65	204	PREDICTED: small ubiquitin-related modifier 2-like [Solanum lycopersicum]
TMCS09g1010290	TMCS09g1010290-01	XP_015087797.1	100	7e-23	108	PREDICTED: extensin-2-like isoform X3 [Solanum pennellii]
	TMCS09g1010290-02	XP_013466631.1	46.95	3e-20	100	neurofilament heavy protein, putative [Medicago truncatula]
TMCS09g1011260	TMCS09g1011260-01	XP_010325981.1	100	5e-83	261	PREDICTED: probable receptor-like protein kinase At5g47070 isoform X2 [Solanum lycopersicum]
TMCS09g1011670	TMCS09g1011670-01	XP_004246574.1	100	0	893	PREDICTED: LOW QUALITY PROTEIN: cytochrome P450 76A1-like [Solanum lycopersicum]
TMCS09g1013430	TMCS09g1013430-01	XP_004246824.1	99.31	7e-104	308	PREDICTED: CASP-like protein 4B1 [Solanum lycopersicum]
TMCS09g1015860	TMCS09g1015860-01	XP_015086677.1	97.01	1e-110	337	PREDICTED: geraniol 8-hydroxylase-like isoform X2 [Solanum pennellii]
	TMCS09g1015860-02	XP_015086676.1	96.04	2e-154	451	PREDICTED: geraniol 8-hydroxylase-like isoform X1 [Solanum pennellii]
	TMCS09g1015860-03	XP_015086676.1	81.07	0	685	PREDICTED: geraniol 8-hydroxylase-like isoform X1 [Solanum pennellii]
TMCS09g1017440	TMCS09g1017440-01	XP_015081314.1	97.37	0	844	PREDICTED: zinc finger BED domain-containing protein RICESLEEPER 2-like [Solanum pennellii]
	TMCS09g1017440-02	XP_015081314.1	98.76	1e-164	488	PREDICTED: zinc finger BED domain-containing protein RICESLEEPER 2-like [Solanum pennellii]
	TMCS09g1017440-03	No hit
TMCS09g1020620	TMCS09g1020620-01	No hit
TMCS09g1020630	TMCS09g1020630-01	No hit
TMCS09g1020640	TMCS09g1020640-01	XP_016497204.1	48.15	1e-29	119	PREDICTED: uncharacterized protein LOC107816041 [Nicotiana tabacum]
TMCS09g1020650	TMCS09g1020650-01	XP_010316281.1	71.62	2e-70	226	PREDICTED: uncharacterized protein LOC104645717 isoform X1 [Solanum lycopersicum]
TMCS09g1020660	TMCS09g1020660-01	XP_010326119.1	100	0	536	PREDICTED: uncharacterized protein LOC104649118 [Solanum lycopersicum]
TMCS09g1020670	TMCS09g1020670-01	No hit
TMCS09g1020680	TMCS09g1020680-01	XP_010322032.1	72.41	6e-68	220	PREDICTED: uncharacterized protein LOC104647886 [Solanum lycopersicum]
TMCS09g1020690	TMCS09g1020690-01	No hit
TMCS09g1020700	TMCS09g1020700-01	XP_015075137.1	42.56	1e-35	139	PREDICTED: uncharacterized protein LOC107019071 [Solanum pennellii]
TMCS09g1020710	TMCS09g1020710-01	XP_015165104.1	90.62	5e-76	239	PREDICTED: uncharacterized protein LOC107060977 [Solanum tuberosum]
TMCS09g1020720	TMCS09g1020720-01	XP_010326201.1	100	2e-67	212	PREDICTED: isoflavone 3'-hydroxylase-like [Solanum lycopersicum]
TMCS09g1020730	TMCS09g1020730-01	No hit
TMCS09g1020740	TMCS09g1020740-01	No hit
TMCS09g1020750	TMCS09g1020750-01	No hit
TMCS09g1020760	TMCS09g1020760-01	No hit
TMCS09g1020770	TMCS09g1020770-01	XP_009757763.1	78.02	9e-43	157	PREDICTED: uncharacterized protein LOC104210538 [Nicotiana sylvestris]
TMCS09g1020780	TMCS09g1020780-01	XP_015167460.1	81.58	2e-32	124	PREDICTED: uncharacterized protein LOC107061926 [Solanum tuberosum]
TMCS09g1020790	TMCS09g1020790-01	XP_015168950.1	74.58	7e-38	141	PREDICTED: uncharacterized protein LOC107062612 [Solanum tuberosum]
TMCS09g1020800	TMCS09g1020800-01	XP_015170228.1	81.15	2e-63	203	PREDICTED: geraniol 8-hydroxylase-like [Solanum tuberosum]
TMCS09g1020810	TMCS09g1020810-01	No hit
TMCS09g1020820	TMCS09g1020820-01	XP_004247552.1	100	4e-85	259	PREDICTED: uncharacterized protein LOC101263640 [Solanum lycopersicum]
TMCS09g1020830	TMCS09g1020830-01	XP_009587480.1	40.17	2e-22	97.8	PREDICTED: uncharacterized protein LOC104085195 isoform X2 [Nicotiana tomentosiformis]
TMCS09g1020840	TMCS09g1020840-01	XP_004247680.1	100	0	934	PREDICTED: putative F-box/LRR-repeat protein At3g28410 [Solanum lycopersicum]
TMCS09g1020850	TMCS09g1020850-01	XP_004247681.1	100	0	968	PREDICTED: putative F-box/LRR-repeat protein At5g02700 [Solanum lycopersicum]
TMCS09g1020860	TMCS09g1020860-01	XP_009587480.1	47	8e-21	93.2	PREDICTED: uncharacterized protein LOC104085195 isoform X2 [Nicotiana tomentosiformis]
TMCS09g1020870	TMCS09g1020870-01	XP_009587472.1	48.31	9e-19	88.6	PREDICTED: uncharacterized protein LOC104085195 isoform X1 [Nicotiana tomentosiformis]
TMCS10g1002760	TMCS10g1002760-01	No hit
TMCS10g1002890	TMCS10g1002890-01	XP_015081940.1	87.5	2e-18	88.6	PREDICTED: uncharacterized protein LOC107025688 [Solanum pennellii]
	TMCS10g1002890-02	XP_015081940.1	87.5	2e-18	88.6	PREDICTED: uncharacterized protein LOC107025688 [Solanum pennellii]
	TMCS10g1002890-03	XP_015081940.1	87.5	2e-18	88.6	PREDICTED: uncharacterized protein LOC107025688 [Solanum pennellii]
	TMCS10g1002890-04	XP_015081940.1	87.5	2e-18	88.6	PREDICTED: uncharacterized protein LOC107025688 [Solanum pennellii]
	TMCS10g1002890-05	XP_015081940.1	87.5	2e-18	88.6	PREDICTED: uncharacterized protein LOC107025688 [Solanum pennellii]
TMCS10g1002910	TMCS10g1002910-01	AAT38744.1	62.69	4e-52	189	Putative gag-pol polyprotein, identical [Solanum demissum]
TMCS10g1003260	TMCS10g1003260-01	No hit
TMCS10g1004470	TMCS10g1004470-01	No hit
TMCS10g1004540	TMCS10g1004540-01	XP_009757763.1	73.96	5e-43	157	PREDICTED: uncharacterized protein LOC104210538 [Nicotiana sylvestris]
	TMCS10g1004540-02	XP_009757763.1	73.96	5e-43	157	PREDICTED: uncharacterized protein LOC104210538 [Nicotiana sylvestris]
TMCS10g1006810	TMCS10g1006810-01	XP_010312050.1	100	3e-73	227	PREDICTED: uncharacterized protein LOC104644355 [Solanum lycopersicum]
TMCS10g1007580	TMCS10g1007580-01	XP_015166153.1	84.92	0	773	PREDICTED: zinc finger BED domain-containing protein RICESLEEPER 2-like [Solanum tuberosum]
	TMCS10g1007580-02	XP_010324119.1	95.91	4e-112	337	PREDICTED: zinc finger BED domain-containing protein RICESLEEPER 2-like [Solanum lycopersicum]
	TMCS10g1007580-03	XP_010324119.1	94.7	4e-71	230	PREDICTED: zinc finger BED domain-containing protein RICESLEEPER 2-like [Solanum lycopersicum]
	TMCS10g1007580-04	XP_004243925.1	61.94	2e-41	146	PREDICTED: uncharacterized protein LOC101262832 [Solanum lycopersicum]
	TMCS10g1007580-05	XP_015166153.1	84.92	0	773	PREDICTED: zinc finger BED domain-containing protein RICESLEEPER 2-like [Solanum tuberosum]
TMCS10g1008960	TMCS10g1008960-01	XP_015089617.1	94.57	2e-174	504	PREDICTED: premnaspirodiene oxygenase-like [Solanum pennellii]
TMCS10g1009640	TMCS10g1009640-01	XP_004249834.1	100	0	595	PREDICTED: BTB/POZ domain-containing protein At5g03250-like [Solanum lycopersicum]
	TMCS10g1009640-02	XP_004249834.1	97.62	0	595	PREDICTED: BTB/POZ domain-containing protein At5g03250-like [Solanum lycopersicum]
TMCS10g1009850	TMCS10g1009850-01	XP_015056118.1	92.47	9e-114	352	PREDICTED: ATP-dependent zinc metalloprotease FTSH 8, mitochondrial-like isoform X1 [Solanum pennellii]
TMCS10g1014820	TMCS10g1014820-01	No hit
TMCS10g1014830	TMCS10g1014830-01	No hit
TMCS10g1015550	TMCS10g1015550-01	XP_004248704.2	100	3e-165	488	PREDICTED: uncharacterized protein LOC101262755 [Solanum lycopersicum]
TMCS10g1018580	TMCS10g1018580-01	XP_010312412.1	100	5e-147	463	PREDICTED: microtubule-associated protein futsch-like [Solanum lycopersicum]
TMCS10g1018790	TMCS10g1018790-01	XP_015055081.1	94.4	4e-65	207	PREDICTED: uncharacterized protein LOC107001622 [Solanum pennellii]
TMCS10g1020740	TMCS10g1020740-01	XP_015056314.1	96.48	4e-92	287	PREDICTED: malonyl-coenzyme:anthocyanin 5-O-glucoside-6'''-O-malonyltransferase-like [Solanum pennellii]
TMCS10g1020750	TMCS10g1020750-01	XP_016502279.1	67.3	2e-67	220	PREDICTED: ABC transporter B family member 10-like [Nicotiana tabacum]
TMCS10g1020760	TMCS10g1020760-01	XP_006352585.1	58.06	4e-43	154	PREDICTED: uncharacterized protein LOC102588593 [Solanum tuberosum]
TMCS10g1020770	TMCS10g1020770-01	XP_009804641.1	87.13	6e-57	193	PREDICTED: uncharacterized protein LOC104249839 [Nicotiana sylvestris]
TMCS10g1020780	TMCS10g1020780-01	XP_016575605.1	73.58	3e-68	216	PREDICTED: uncharacterized mitochondrial protein AtMg00820-like [Capsicum annuum]
TMCS10g1020790	TMCS10g1020790-01	XP_016575605.1	70.25	2e-69	220	PREDICTED: uncharacterized mitochondrial protein AtMg00820-like [Capsicum annuum]
TMCS10g1020800	TMCS10g1020800-01	XP_015068768.1	86.21	8e-60	210	PREDICTED: uncharacterized protein LOC107013353 [Solanum pennellii]
TMCS10g1020810	TMCS10g1020810-01	No hit
TMCS10g1020820	TMCS10g1020820-01	No hit
TMCS10g1020830	TMCS10g1020830-01	XP_014632941.1	76.47	4e-57	191	PREDICTED: uncharacterized mitochondrial protein AtMg00810-like [Glycine max]
TMCS10g1020840	TMCS10g1020840-01	XP_009603456.1	57.75	1e-47	177	PREDICTED: uncharacterized protein LOC104098435, partial [Nicotiana tomentosiformis]
TMCS10g1020850	TMCS10g1020850-01	CAN73071.1	54.15	4e-66	231	hypothetical protein VITISV_032383 [Vitis vinifera]
TMCS10g1020860	TMCS10g1020860-01	XP_015072593.1	61.16	5e-46	160	PREDICTED: uncharacterized mitochondrial protein AtMg00810-like [Solanum pennellii]
TMCS10g1020870	TMCS10g1020870-01	XP_014628997.1	72.53	5e-39	142	PREDICTED: uncharacterized mitochondrial protein AtMg00810-like [Glycine max]
TMCS10g1020880	TMCS10g1020880-01	XP_015166192.1	63.55	2e-34	129	PREDICTED: uncharacterized protein LOC107061443 [Solanum tuberosum]
TMCS10g1020890	TMCS10g1020890-01	No hit
TMCS10g1020900	TMCS10g1020900-01	XP_010327562.1	70.94	2e-180	517	PREDICTED: uncharacterized protein LOC104649727 [Solanum lycopersicum]
TMCS10g1020910	TMCS10g1020910-01	XP_009603118.1	55.23	4e-84	277	PREDICTED: uncharacterized protein LOC104098156 [Nicotiana tomentosiformis]
TMCS10g1020920	TMCS10g1020920-01	XP_009757515.1	82.18	6e-37	138	PREDICTED: uncharacterized protein LOC104210334 [Nicotiana sylvestris]
TMCS10g1020930	TMCS10g1020930-01	XP_010327565.1	100	3e-82	249	PREDICTED: uncharacterized protein LOC104649729 [Solanum lycopersicum]
TMCS10g1020940	TMCS10g1020940-01	XP_004248704.2	100	3e-63	215	PREDICTED: uncharacterized protein LOC101262755 [Solanum lycopersicum]
TMCS10g1020950	TMCS10g1020950-01	XP_004248704.2	100	1e-85	277	PREDICTED: uncharacterized protein LOC101262755 [Solanum lycopersicum]
TMCS10g1020960	TMCS10g1020960-01	XP_004248704.2	100	2e-84	273	PREDICTED: uncharacterized protein LOC101262755 [Solanum lycopersicum]
TMCS10g1020970	TMCS10g1020970-01	XP_006351416.1	92.16	7e-165	488	PREDICTED: phosphatidylinositol 4-phosphate 5-kinase 6-like [Solanum tuberosum]
TMCS10g1020980	TMCS10g1020980-01	XP_015089173.1	98.25	3e-71	233	PREDICTED: alkane hydroxylase MAH1-like [Solanum pennellii]
TMCS10g1020990	TMCS10g1020990-01	XP_015089173.1	97.61	2e-177	511	PREDICTED: alkane hydroxylase MAH1-like [Solanum pennellii]
TMCS10g1021000	TMCS10g1021000-01	XP_015056279.1	96.99	2e-112	341	PREDICTED: premnaspirodiene oxygenase-like [Solanum pennellii]
TMCS10g1021010	TMCS10g1021010-01	No hit
TMCS10g1021020	TMCS10g1021020-01	XP_015159034.1	89.43	2e-76	235	PREDICTED: polyubiquitin-like [Solanum tuberosum]
TMCS11g1000540	TMCS11g1000540-01	XP_010312498.1	100	0	740	PREDICTED: uncharacterized protein LOC101253851 isoform X2 [Solanum lycopersicum]
	TMCS11g1000540-02	XP_004249921.1	100	0	741	PREDICTED: uncharacterized protein LOC101253851 isoform X1 [Solanum lycopersicum]
TMCS11g1001300	TMCS11g1001300-01	XP_009598133.1	53.16	1e-38	140	PREDICTED: uncharacterized protein LOC104093999 [Nicotiana tomentosiformis]
TMCS11g1003850	TMCS11g1003850-01	XP_010681742.1	79.1	3e-93	290	PREDICTED: uncharacterized protein LOC104896669 [Beta vulgaris subsp. vulgaris]
TMCS11g1006390	TMCS11g1006390-01	ACN78973.1	69.31	1e-37	145	copia-type polyprotein [Glycine max]
	TMCS11g1006390-02	ACN78973.1	71.43	4e-44	165	copia-type polyprotein [Glycine max]
	TMCS11g1006390-03	XP_015164075.1	86.36	7e-18	85.5	PREDICTED: peptidyl-prolyl cis-trans isomerase CYP19-4-like [Solanum tuberosum]
TMCS11g1006410	TMCS11g1006410-01	XP_010317437.1	83.05	2e-57	199	PREDICTED: uncharacterized protein LOC104644328 [Solanum lycopersicum]
	TMCS11g1006410-02	XP_010317437.1	83.05	2e-57	199	PREDICTED: uncharacterized protein LOC104644328 [Solanum lycopersicum]
	TMCS11g1006410-03	XP_010317437.1	83.05	2e-57	199	PREDICTED: uncharacterized protein LOC104644328 [Solanum lycopersicum]
TMCS11g1010960	TMCS11g1010960-01	XP_010312565.1	99.16	4e-80	244	PREDICTED: uncharacterized protein LOC104644458 [Solanum lycopersicum]
TMCS11g1012550	TMCS11g1012550-01	XP_010312738.1	100	5e-72	221	PREDICTED: DNA-directed RNA polymerases I and III subunit RPAC2-like [Solanum lycopersicum]
TMCS11g1014110	TMCS11g1014110-01	No hit
TMCS11g1015510	TMCS11g1015510-01	XP_010313051.1	100	4e-64	217	PREDICTED: LOW QUALITY PROTEIN: cytochrome P450 97B2, chloroplastic-like [Solanum lycopersicum]
TMCS11g1017320	TMCS11g1017320-01	XP_010313377.1	100	5e-78	238	PREDICTED: uncharacterized protein LOC104644774 [Solanum lycopersicum]
TMCS11g1018950	TMCS11g1018950-01	No hit
TMCS11g1018960	TMCS11g1018960-01	XP_004250207.2	100	8e-154	446	PREDICTED: F-box/FBD/LRR-repeat protein At1g13570-like [Solanum lycopersicum]
TMCS11g1018970	TMCS11g1018970-01	ACN78973.1	62.82	2e-126	398	copia-type polyprotein [Glycine max]
TMCS11g1018980	TMCS11g1018980-01	XP_015087105.1	92.38	6e-62	205	PREDICTED: uncharacterized protein LOC107030282 [Solanum pennellii]
TMCS11g1018990	TMCS11g1018990-01	XP_009628598.1	58.7	6e-25	107	PREDICTED: zinc finger BED domain-containing protein RICESLEEPER 2-like [Nicotiana tomentosiformis]
TMCS11g1019000	TMCS11g1019000-01	No hit
TMCS11g1019010	TMCS11g1019010-01	CAN61640.1	58.33	4e-41	157	hypothetical protein VITISV_021909 [Vitis vinifera]
TMCS11g1019020	TMCS11g1019020-01	CAN83798.1	51.65	3e-19	96.3	hypothetical protein VITISV_039072 [Vitis vinifera]
TMCS11g1019030	TMCS11g1019030-01	XP_015068383.1	50.65	7e-44	164	PREDICTED: uncharacterized protein LOC107012923 [Solanum pennellii]
TMCS11g1019040	TMCS11g1019040-01	AAT38747.2	60.36	2e-36	142	Polyprotein, putative [Solanum demissum]
TMCS11g1019050	TMCS11g1019050-01	XP_010313534.1	100	7e-112	328	PREDICTED: uncharacterized protein LOC104644786 [Solanum lycopersicum]
TMCS11g1019060	TMCS11g1019060-01	XP_010313549.1	100	2e-115	336	PREDICTED: zinc finger protein ZAT11-like [Solanum lycopersicum]
TMCS12g1000280	TMCS12g1000280-01	XP_016541249.1	60.9	1e-35	131	PREDICTED: uncharacterized protein LOC107841914 [Capsicum annuum]
TMCS12g1002810	TMCS12g1002810-01	AAK98721.1	39.87	2e-24	107	Putative retroelement, partial [Oryza sativa Japonica Group]
TMCS12g1004350	TMCS12g1004350-01	No hit
	TMCS12g1004350-02	No hit
TMCS12g1004700	TMCS12g1004700-01	No hit
TMCS12g1005280	TMCS12g1005280-01	No hit
TMCS12g1006030	TMCS12g1006030-01	XP_010314414.1	100	8e-109	319	PREDICTED: uncharacterized protein LOC104645093 [Solanum lycopersicum]
TMCS12g1006900	TMCS12g1006900-01	No hit
TMCS12g1012440	TMCS12g1012440-01	XP_010313856.1	100	4e-104	313	PREDICTED: uncharacterized protein LOC101251756 [Solanum lycopersicum]
TMCS12g1014360	TMCS12g1014360-01	No hit
	TMCS12g1014360-02	No hit
TMCS12g1014660	TMCS12g1014660-01	No hit
TMCS12g1014820	TMCS12g1014820-01	No hit
TMCS12g1014830	TMCS12g1014830-01	No hit
TMCS12g1014840	TMCS12g1014840-01	No hit
TMCS12g1016720	TMCS12g1016720-01	XP_015169359.1	76.19	1e-47	166	PREDICTED: zinc finger CCCH domain-containing protein 39-like [Solanum tuberosum]
TMCS12g1017470	TMCS12g1017470-01	XP_010314522.1	100	3e-133	383	PREDICTED: E3 ubiquitin-protein ligase MBR2-like [Solanum lycopersicum]
TMCS12g1019530	TMCS12g1019530-01	XP_015165214.1	88.76	1e-95	333	PREDICTED: adhesive plaque matrix protein-like [Solanum tuberosum]
TMCS12g1020130	TMCS12g1020130-01	YP_009045773.1	48.15	1e-26	108	orf169 (mitochondrion) [Batis maritima]
TMCS12g1020140	TMCS12g1020140-01	XP_010313701.1	100	3e-69	214	PREDICTED: uncharacterized protein At1g15400 [Solanum lycopersicum]
TMCS12g1020150	TMCS12g1020150-01	XP_004251673.2	100	2e-69	222	PREDICTED: putative transcription factor bHLH041 [Solanum lycopersicum]
TMCS12g1020160	TMCS12g1020160-01	XP_016541052.1	43.4	1e-28	119	PREDICTED: uncharacterized protein LOC107841725 [Capsicum annuum]
TMCS12g1020170	TMCS12g1020170-01	XP_010248447.1	30	5e-10	67	PREDICTED: uncharacterized protein LOC104591349 [Nelumbo nucifera]
TMCS12g1020180	TMCS12g1020180-01	No hit
TMCS12g1020190	TMCS12g1020190-01	XP_015078525.1	97.75	5e-49	175	PREDICTED: transmembrane 9 superfamily member 11-like [Solanum pennellii]
TMCS12g1020200	TMCS12g1020200-01	XP_009793287.1	71.36	7e-102	311	PREDICTED: uncharacterized protein LOC104240197, partial [Nicotiana sylvestris]
TMCS12g1020210	TMCS12g1020210-01	No hit
TMCS12g1020220	TMCS12g1020220-01	XP_010314326.1	100	3e-94	284	PREDICTED: uncharacterized protein LOC104645031 [Solanum lycopersicum]
TMCS12g1020230	TMCS12g1020230-01	XP_015059976.1	88.64	1e-79	244	PREDICTED: uncharacterized protein LOC107005839 [Solanum pennellii]
TMCS12g1020240	TMCS12g1020240-01	XP_016542477.1	36.89	7e-11	68.6	PREDICTED: uncharacterized protein LOC107842935 isoform X3 [Capsicum annuum]
TMCS12g1020250	TMCS12g1020250-01	XP_016566776.1	73.76	3e-95	306	PREDICTED: uncharacterized protein LOC107864883 [Capsicum annuum]
TMCS12g1020260	TMCS12g1020260-01	XP_015072531.1	79.63	9e-57	187	PREDICTED: uncharacterized protein LOC107016632 [Solanum pennellii]
TMCS12g1020270	TMCS12g1020270-01	XP_004240305.1	86.27	1e-50	182	PREDICTED: uncharacterized protein LOC101265736 [Solanum lycopersicum]
TMCS12g1020280	TMCS12g1020280-01	XP_010319625.1	68.22	5e-52	186	PREDICTED: uncharacterized protein LOC104646867 [Solanum lycopersicum]
TMCS12g1020290	TMCS12g1020290-01	KHN26496.1	68.93	2e-84	259	Retrovirus-related Pol polyprotein from transposon TNT 1-94, partial [Glycine soja]
TMCS12g1020300	TMCS12g1020300-01	KZV54328.1	52	3e-50	171	hypothetical protein F511_03583 [Dorcoceras hygrometricum]
TMCS12g1020310	TMCS12g1020310-01	CAN72400.1	54.04	3e-61	216	hypothetical protein VITISV_041204 [Vitis vinifera]
TMCS12g1020320	TMCS12g1020320-01	KYP46555.1	63.06	2e-59	198	Retrovirus-related Pol polyprotein from transposon TNT 1-94 [Cajanus cajan]
TMCS12g1020330	TMCS12g1020330-01	XP_016507430.1	61.9	4e-25	107	PREDICTED: uncharacterized protein LOC107825108 [Nicotiana tabacum]
TMCS12g1020340	TMCS12g1020340-01	XP_015060167.1	95.93	2e-115	341	PREDICTED: small glutamine-rich tetratricopeptide repeat-containing protein-like [Solanum pennellii]
TMCS12g1020350	TMCS12g1020350-01	XP_009620475.1	71.05	1e-21	95.1	PREDICTED: uncharacterized protein LOC104112301 [Nicotiana tomentosiformis]
TMCS12g1020360	TMCS12g1020360-01	CDP01013.1	48.57	5e-13	72	unnamed protein product [Coffea canephora]
TMCS12g1020370	TMCS12g1020370-01	XP_009631444.1	51.97	4e-49	166	PREDICTED: uncharacterized protein LOC104121207 [Nicotiana tomentosiformis]

## Sheet: Table_S3
Supplementary Table S3. Summary of mapping result of T-DNA flanking sequences of T-DNA tag lines provided by TOMATOMA (Shikata et al. 2016) for the reference genome sequences of Heinz 1706 (Fernandez-Pozo et al. 2015).
Line id	Flanking sequence id	Seq primer	Alignment path	Mapped genomic region					Overlapping or nearby gene
									ITAG				TMCS
				Chromosome	Start	End	Strand		Locus id	Feature	Distance		Locus id	Feature	Distance
TOMJPT00032	1	RB	path1	SL2.50ch12	51135192	51135320	+		Solyc12g036670.1	CDS	38355		TMCS12g1006590	CDS	38355
TOMJPT00032	1	RB	path2	SL2.50ch02	52250411	52250546	-		Solyc02g090730.2	CDS	2011		TMCS02g1012130	CDS	2011
TOMJPT00060	1	RB	path1	SL2.50ch12	65485914	65485979	+		Solyc12g096660.1	CDS	0		TMCS12g1009060	CDS	0
TOMJPT00067	1	RB	path1	SL2.50ch06	42815023	42815184	+		Solyc06g069000.2	CDS,five_prime_UTR	0,0		TMCS06g1007650	CDS,five_prime_UTR	0,0
TOMJPT00067	2	RB	path1	SL2.50ch10	63091058	63091267	+		Solyc10g083240.1	CDS,intron	0,0		TMCS10g1019090	CDS,intron	0,0
TOMJPT00071	1	RB	path1	SL2.50ch05	3086875	3087489	-		Solyc05g008860.2	CDS	0		TMCS05g1011180	CDS	0
TOMJPT00073	1	LB	path1	SL2.50ch05	64055688	64056033	+		Solyc05g054080.2	five_prime_UTR	549		TMCS05g1008390	five_prime_UTR	388
TOMJPT00076	2	LB	path1	SL2.50ch01	92009907	92010402	-		Solyc01g103400.2;Solyc01g103410.2	three_prime_UTR;three_prime_UTR	0;0		TMCS01g1031020;TMCS01g1013410	three_prime_UTR;three_prime_UTR	0;0
TOMJPT00078	1	RB	path1	SL2.50ch08	62087754	62088380	-		Solyc08g078270.2	intron	0		TMCS08g1018580	intron	0
TOMJPT00080	1	RB	path1	SL2.50ch04	1960808	1961058	-		Solyc04g008280.2	three_prime_UTR	3188		TMCS04g1000990	three_prime_UTR	3188
TOMJPT00081	1	RB	path1	SL2.50ch00	10575591	10576023	-		Solyc00g012700.1	CDS	1841		TMCS00g1003520	CDS	1841
TOMJPT00083	1	RB	path1	SL2.50ch07	67645527	67645614	-		Solyc07g066150.1	CDS	228		TMCS07g1010100	five_prime_UTR	148
TOMJPT00084	1	RB	path1	SL2.50ch08	62087730	62088378	-		Solyc08g078270.2	intron	0		TMCS08g1018580	intron	0
TOMJPT00087	1	RB	path1	SL2.50ch02	40309244	40309476	+		Solyc02g070580.1	CDS	0		TMCS02g1004930	CDS	0
TOMJPT00090	1	RB	path1	SL2.50ch06	48425193	48425298	+		Solyc06g082670.2	three_prime_UTR	0		TMCS06g1011290	intron,three_prime_UTR	0,0
TOMJPT00090	2	RB	path1	SL2.50ch06	48425193	48425868	+		Solyc06g082670.2;Solyc06g082680.2	three_prime_UTR;three_prime_UTR	0;0		TMCS06g1011290	intron,three_prime_UTR	0,0
TOMJPT00091	1	RB	path1	SL2.50ch05	61877015	61877707	+		Solyc05g051520.2	intron	0		TMCS05g1007160	intron	0
TOMJPT00096	1	RB	path1	SL2.50ch05	5935002	5935262	+		Solyc05g012770.2	three_prime_UTR	548		TMCS05g1002880	three_prime_UTR	515
TOMJPT00096	1	RB	path2	SL2.50ch04	4127095	4127347	-		Solyc04g011660.1	CDS	385		TMCS04g1002100	CDS	385
TOMJPT00096	1	RB	path3	SL2.50ch10	4356280	4356532	-		Solyc10g012040.1	CDS	0		TMCS10g1002090	five_prime_UTR	7235
TOMJPT00096	1	RB	path4	SL2.50ch04	6890323	6890573	-		Solyc04g016150.1	CDS	779		TMCS04g1014860	intron	0
TOMJPT00103	1	RB	path1	SL2.50ch07	51527828	51528192	+		Solyc07g041010.2	CDS	97		TMCS07g1003910	intron	0
TOMJPT00103	2	RB	path1	SL2.50ch07	51527842	51528548	+		Solyc07g041010.2	CDS,intron	0,0		TMCS07g1003910	CDS,five_prime_UTR,intron	0,0,0
TOMJPT00105	1	RB	path1	SL2.50ch05	61877018	61877654	+		Solyc05g051520.2	intron	0		TMCS05g1007160	intron	0
TOMJPT00112	1	RB	path1	SL2.50ch10	10159857	10160342	+		Solyc10g018760.1	CDS	337		TMCS10g1012960	CDS	337
TOMJPT00121	1	RB	path1	SL2.50ch10	3352430	3352960	-		Solyc10g009310.2	CDS	0		TMCS10g1001840	CDS	0
TOMJPT00144	1	RB	path1	SL2.50ch03	70454485	70455030	+		Solyc03g123680.1	CDS	326		TMCS03g1014010	five_prime_UTR	74
TOMJPT00144	2	RB	path1	SL2.50ch04	58915324	58915518	+		Solyc04g071890.2	three_prime_UTR	0		TMCS04g1007790	three_prime_UTR	0
TOMJPT00149	1	RB	path1	SL2.50ch00	20037841	20038354	+		Solyc00g247300.2	CDS,five_prime_UTR	0,0		TMCS00g1002620	CDS,five_prime_UTR	0,0
TOMJPT00149	2	RB	path1	SL2.50ch04	52216687	52216790	+		Solyc04g054260.2	three_prime_UTR	4759		TMCS04g1017510	three_prime_UTR	4754
TOMJPT00149	2	RB	path2	SL2.50ch00	20037841	20038187	+		Solyc00g247300.2	CDS,five_prime_UTR	0,0		TMCS00g1002620	CDS,five_prime_UTR	0,0
TOMJPT00151	1	RB	path1	SL2.50ch11	8819825	8819888	-		Solyc11g018630.1	CDS	21049		TMCS11g1013460	CDS	41536
TOMJPT00151	1	RB	path2	SL2.50ch04	30787295	30787345	-		Solyc04g024450.1	CDS	15994		TMCS04g1004730	CDS	57200
TOMJPT00151	1	RB	path3	SL2.50ch03	38379978	38380026	+		Solyc03g065050.1	CDS	114564		TMCS03g1019330	CDS	1041164
TOMJPT00151	1	RB	path4	SL2.50ch03	9022301	9022355	+		Solyc03g044390.1	CDS	3686		TMCS03g1003180	CDS	3686
TOMJPT00151	1	RB	path5	SL2.50ch09	44800935	44800960	-		Solyc09g055800.1	CDS	49795		TMCS09g1014740	CDS	101820
TOMJPT00175	1	RB	path1	SL2.50ch12	57549957	57552320	-		Solyc12g035500.1	CDS	32913		TMCS12g1016980	three_prime_UTR	24726
TOMJPT00175	1	RB	path2	SL2.50ch01	9469081	9469821	+		Solyc01g011500.1	CDS	24280		TMCS01g1002590	five_prime_UTR	60436
TOMJPT00175	1	RB	path3	SL2.50ch01	5377451	5378193	+		Solyc01g010490.2	five_prime_UTR	1922		TMCS01g1019690	five_prime_UTR	1922
TOMJPT00175	1	RB	path4	SL2.50ch06	2688571	2689312	+		Solyc06g008760.1	CDS	7611		TMCS06g1001070	three_prime_UTR	7359
TOMJPT00175	1	RB	path5	SL2.50ch04	58889284	58890038	+		Solyc04g071880.2	CDS	3435		TMCS04g1007780	five_prime_UTR	2475
TOMJPT00338	1	RB	path1	SL2.50ch08	54643666	54644294	+		Solyc08g066210.2	CDS	0		TMCS08g1015560;TMCS08g1005150	CDS;intron	0;0
TOMJPT00352	1	RB	path1	SL2.50ch01	92010439	92010699	+		Solyc01g103410.2	CDS,intron,three_prime_UTR	0,0,0		TMCS01g1031020	CDS,intron,three_prime_UTR	0,0,0
TOMJPT00364	1	RB	path1	SL2.50ch00	14764095	14764773	+		Solyc00g075030.2	CDS,intron,three_prime_UTR	0,0,0		TMCS00g1001640	CDS,five_prime_UTR,intron	0,0,0
TOMJPT00365	1	RB	path1	SL2.50ch01	88725852	88725961	-		Solyc01g098140.2	CDS,intron	0,0		TMCS01g1011460	CDS,intron	0,0
TOMJPT00370	1	RB	path1	SL2.50ch08	56606723	56606791	+		Solyc08g067610.2	CDS	10126		TMCS08g1005810	CDS	10126
TOMJPT00370	1	RB	path2	SL2.50ch01	74352172	74352248	+		Solyc01g066440.2	three_prime_UTR	3619		TMCS01g1005420	three_prime_UTR	3604
TOMJPT00370	1	RB	path3	SL2.50ch02	43862509	43862585	-		Solyc02g079250.2	three_prime_UTR	0		TMCS02g1006990	CDS,intron	0,0
TOMJPT00370	1	RB	path4	SL2.50ch02	44513942	44514018	-		Solyc02g080250.1	CDS	2430		TMCS02g1007410	CDS	2430
TOMJPT00370	1	RB	path5	SL2.50ch02	45184895	45184971	+		Solyc02g081120.2	five_prime_UTR	4242		TMCS02g1007870	five_prime_UTR	3903
TOMJPT00371	1	RB	path1	SL2.50ch01	16206478	16206978	-		Solyc01g014960.1	CDS,intron	0,0		TMCS01g1002880	CDS,intron	0,0
TOMJPT00378	1	RB	path1	SL2.50ch08	63674069	63674253	+		Solyc08g080370.2	five_prime_UTR	699		TMCS08g1009230	five_prime_UTR	699
TOMJPT00391	1	RB	path1	SL2.50ch04	29312647	29312705	+		Solyc04g024750.1	CDS	426		TMCS04g1015940	three_prime_UTR	96905
TOMJPT00406	1	RB	path1	SL2.50ch06	49744207	49744742	+		Solyc06g084660.1	CDS	3963		TMCS06g1023960	five_prime_UTR	54841
TOMJPT00409	1	RB	path1	SL2.50ch10	59160111	59160733	+		Solyc10g076260.1	CDS	0		TMCS10g1006280	CDS,five_prime_UTR	0,0
TOMJPT00423	1	RB	path1	SL2.50ch09	62397176	62397285	+		Solyc09g064900.1	CDS	0		TMCS09g1006070	CDS	0
TOMJPT00434	1	RB	path1	SL2.50ch03	52014583	52014856	+		Solyc03g080110.2	three_prime_UTR	428		TMCS03g1005630	intron	0
TOMJPT00435	1	RB	path1	SL2.50ch02	4975895	4976586	+		Solyc02g050300.1	CDS	27771		TMCS02g1014010	CDS	27771
TOMJPT00436	1	RB	path1	SL2.50ch02	52242696	52243384	-		Solyc02g090720.2	five_prime_UTR	4290		TMCS02g1012120	intron	0
TOMJPT00603	1	RB	path1	SL2.50ch01	93194523	93194626	-		Solyc01g104880.2	intron	0		TMCS01g1031680	intron	0
TOMJPT00608	1	RB	path1	SL2.50ch12	62304749	62305312	+		Solyc12g056340.1	CDS	1200		TMCS12g1017490	intron,three_prime_UTR	0,0
TOMJPT00623	1	RB	path1	SL2.50ch03	67303020	67303505	-		Solyc03g118420.2	three_prime_UTR	352		TMCS03g1026400	intron	0
TOMJPT00644	1	RB	path1	SL2.50ch10	809451	809514	-		Solyc10g006080.1	CDS,intron	0,0		TMCS10g1000410	CDS,intron	0,0
TOMJPT00657	2	RB	path1	SL2.50ch08	60600769	60600862	-		Solyc08g076670.2	CDS	0		TMCS08g1017900	CDS	0
TOMJPT00902	1	RB	path1	SL2.50ch12	66627651	66627909	-		Solyc12g099500.1	CDS	506		TMCS12g1009970	five_prime_UTR	142
TOMJPT00903	1	RB	path1	SL2.50ch10	65411015	65411331	-		Solyc10g086640.1	CDS	4057		TMCS10g1020630	CDS	4057
TOMJPT00903	1	RB	path2	SL2.50ch03	59019838	59020173	+		Solyc03g096710.1	CDS	487		TMCS03g1028680	five_prime_UTR	5373
TOMJPT00905	1	LB2	path1	SL2.50ch07	66805002	66805157	-		Solyc07g064820.1	CDS	616		TMCS07g1019540	CDS	616
TOMJPT00906	1	RB	path1	SL2.50ch04	63396150	63396751	-		Solyc04g078710.1	CDS	0		TMCS04g1009890	CDS,five_prime_UTR	0,0
TOMJPT00907	1	RB	path1	SL2.50ch11	35660047	35660161	-		Solyc11g042620.1	CDS	3716		TMCS11g1015380	five_prime_UTR	3568
TOMJPT00911	1	RB	path1	SL2.50ch07	21231316	21231700	+		Solyc07g021720.1	CDS	2474		TMCS07g1002980	CDS	6784
TOMJPT00914	1	RB	path1	SL2.50ch06	43364305	43364977	+		Solyc06g069630.2	five_prime_UTR	2205		TMCS06g1020090	five_prime_UTR	161
TOMJPT00916	1	RB	path1	SL2.50ch02	49845583	49845903	-		Solyc02g087390.1	CDS,intron	0,0		TMCS02g1025240	CDS,intron	0,0
TOMJPT00917	1	RB	path1	SL2.50ch07	513951	514219	-		Solyc07g005640.2	five_prime_UTR	62		TMCS07g1000250	five_prime_UTR	62
TOMJPT00920	1	RB	path1	SL2.50ch01	5617383	5617934	-		Solyc01g010600.2	five_prime_UTR	6126		TMCS01g1019750	five_prime_UTR	6126
TOMJPT00920	1	RB	path2	SL2.50ch11	53244184	53244735	-		Solyc11g068550.1	CDS	3821		TMCS11g1017240	CDS	3821
TOMJPT00920	1	RB	path3	SL2.50ch10	55306636	55307187	+		Solyc10g054410.1	CDS	31200		TMCS10g1015820	CDS	31200
TOMJPT00920	1	RB	path4	SL2.50ch05	43315175	43315726	-		Solyc05g033910.1	CDS	337434		TMCS05g1015380	CDS	337434
TOMJPT00920	1	RB	path5	SL2.50ch03	58086559	58087110	+		Solyc03g096190.1	CDS	13636		TMCS03g1007290	CDS	13636
TOMJPT00922	1	LB2	path1	SL2.50ch12	2233569	2233732	-		Solyc12g008910.1	CDS	1666		TMCS12g1001280	five_prime_UTR	1192
TOMJPT00925	1	RB	path1	SL2.50ch02	54767631	54767697	+		Solyc02g094140.2	CDS	718		TMCS02g1013650	five_prime_UTR	655
TOMJPT00926	1	RB	path1	SL2.50ch07	21231308	21231901	+		Solyc07g021720.1	CDS	2273		TMCS07g1002980	CDS	6776
TOMJPT00927	1	RB	path1	SL2.50ch11	51738754	51738791	+		Solyc11g066060.1	CDS	1767		TMCS11g1007320	five_prime_UTR	1678
TOMJPT00927	1	RB	path2	SL2.50ch03	37584288	37584705	-		Solyc03g064040.1	CDS	195792		TMCS03g1019320	five_prime_UTR	340742
TOMJPT00928	1	RB	path1	SL2.50ch09	64048338	64048905	+		Solyc09g065760.2	three_prime_UTR	3419		TMCS09g1006440	three_prime_UTR	3365
CDS, coding sequence; UTR, untranslated region; RB, right border; LB, left border
Alignment paths are each alignment result reported by GMAP.
